# Supplementary material for: Towards the Development of a Deep Learning Framework Using Adaptive and Non-Adaptive Time-Frequency Features for EEG-Based Depression Therapy Prediction
Source: Brain Sci. 2026 Mar 9;16(3):301. doi: 10.3390/brainsci16030301 (PMC13025224; doi:10.3390/brainsci16030301)
Supplement: Supplementary file 1 [file brainsci-16-00301-s001.zip]

Archive with 1 entries (1 files):
- brainsci-4091926-supplementary.pdf
